# Supplementary material for: Liver Lipids of Patients with Hepatitis B and C and Associated Hepatocellular Carcinoma
Source: Int J Mol Sci. 2021 May 18;22(10):5297. doi: 10.3390/ijms22105297 (PMC8157577; doi:10.3390/ijms22105297)
Supplement: Supplementary file 1 [file ijms-22-05297-s001.zip]

Archive with 1 entries (1 files):
- ijms-1149552-supplementary.pdf
